# Supplementary material for: ﻿Hedyotislongiramulis (Rubiaceae), a new species from south China
Source: PhytoKeys. 2023 Aug 18;230:271–87. doi: 10.3897/phytokeys.230.87675 (PMC10458045; doi:10.3897/phytokeys.230.87675)
Supplement: XML Treatment for Hedyotis longiramulis [file phytokeys.230.87675-treatment1.xml]

<!DOCTYPE tp:taxon-treatment
  PUBLIC "-//TaxonX//DTD Taxonomic Treatment Publishing DTD v0 20100105//EN" "tax-treatment-NSO.dtd">
<tp:taxon-treatment xmlns:tp="http://www.plazi.org/taxpub"><tp:treatment-meta><kwd-group><label>Taxon classification</label><kwd>
                <named-content content-type="kingdom">Plantae</named-content>
              </kwd><kwd>
                <named-content content-type="order">Gentianales</named-content>
              </kwd><kwd>
                <named-content content-type="family">Rubiaceae</named-content>
              </kwd></kwd-group><mixed-citation publication-type="journal"><person-group><name><surname>Xu</surname><given-names>Yi-Da</given-names></name><name><surname>Zhang</surname><given-names>Ying</given-names></name><name><surname>Wang</surname><given-names>Rui-Jiang</given-names></name></person-group><article-title>﻿<italic><tp:taxon-name><tp:taxon-name-part taxon-name-part-type="genus" reg="Hedyotis">Hedyotis</tp:taxon-name-part><tp:taxon-name-part taxon-name-part-type="species" reg="longiramulis">longiramulis</tp:taxon-name-part></tp:taxon-name></italic> (<tp:taxon-name><tp:taxon-name-part taxon-name-part-type="family">Rubiaceae</tp:taxon-name-part></tp:taxon-name>), a new species from south China</article-title><source>PhytoKeys</source><day>18</day><month>08</month><year>2023</year><volume>230</volume><fpage>271</fpage><lpage>287</lpage><pub-id pub-id-type="doi">10.3897/phytokeys.230.87675</pub-id></mixed-citation></tp:treatment-meta><tp:nomenclature><label>﻿</label><tp:taxon-name>
              <object-id xmlns:xlink="http://www.w3.org/1999/xlink" content-type="arpha" xlink:type="simple">8545C705-65AD-5BE6-AB0C-91E0A73FC442</object-id>
              <tp:taxon-name-part taxon-name-part-type="genus" reg="Hedyotis">Hedyotis</tp:taxon-name-part>
              <tp:taxon-name-part taxon-name-part-type="species" reg="longiramulis">longiramulis</tp:taxon-name-part>
              <object-id xmlns:xlink="http://www.w3.org/1999/xlink" content-type="ipni" xlink:type="simple">urn:lsid:ipni.org:names:77325483-1</object-id>
            </tp:taxon-name><tp:taxon-authority>Y.D.Xu &amp; R.J.Wang</tp:taxon-authority><tp:taxon-status xmlns:xlink="http://www.w3.org/1999/xlink" xlink:type="simple">sp. nov.</tp:taxon-status><xref ref-type="fig" rid="F2">Figs 2</xref><xref ref-type="fig" rid="F3">, 3 鹅凰嶂耳草 (é Huáng Zhàng ěr Căo)</xref></tp:nomenclature><tp:treatment-sec sec-type="material" id="SECID0EVRBG"><title>Type.</title><p>China. Guangdong Province: Yangchun City, Bajia Town, Guangdong Ehuangzhang Provincial Nature Reserve, roadsides, <named-content xmlns:xlink="http://www.w3.org/1999/xlink" content-type="dwc:verbatimCoordinates" xlink:type="simple"><named-content content-type="geo-json" specific-use="{&#34;type&#34;:&#34;Point&#34;,&#34;coordinates&#34;:[111.416667,21.866667]}" id="NCID0E5RBG" xlink:type="simple">21°52'N, 111°25'E</named-content></named-content>, elev. 643 m. April 9, 2021, <italic>Y.D. Xu &amp; R.J. Wang 6540</italic> (holotype: IBSC [IBSC0865777!]; isotype: IBSC [IBSC0865778!]).</p></tp:treatment-sec><tp:treatment-sec sec-type="diagnosis" id="SECID0EFSBG"><title>Diagnosis.</title><p>The species is similar to <italic><tp:taxon-name><tp:taxon-name-part taxon-name-part-type="genus" reg="Hedyotis">H.</tp:taxon-name-part><tp:taxon-name-part taxon-name-part-type="species" reg="caudatifolia">caudatifolia</tp:taxon-name-part></tp:taxon-name></italic> in having a subshrubby habit, ovate to lanceolate leaves, and long lateral branches with several terminal and axillary inflorescences, but differs from it by having puberulent, more or less tetragonal and decussately sulcate juvenile stems (versus glabrous and terete in <italic><tp:taxon-name><tp:taxon-name-part taxon-name-part-type="genus" reg="Hedyotis">H.</tp:taxon-name-part><tp:taxon-name-part taxon-name-part-type="species" reg="caudatifolia">caudatifolia</tp:taxon-name-part></tp:taxon-name></italic>), waxy leaf surface (versus non-waxy in <italic><tp:taxon-name><tp:taxon-name-part taxon-name-part-type="genus" reg="Hedyotis">H.</tp:taxon-name-part><tp:taxon-name-part taxon-name-part-type="species" reg="caudatifolia">caudatifolia</tp:taxon-name-part></tp:taxon-name></italic>), shorter peduncles (0.5–2.0 cm versus 2.0–10.0 cm in <italic><tp:taxon-name><tp:taxon-name-part taxon-name-part-type="genus" reg="Hedyotis">H.</tp:taxon-name-part><tp:taxon-name-part taxon-name-part-type="species" reg="caudatifolia">caudatifolia</tp:taxon-name-part></tp:taxon-name></italic>), a higher length ratio of corolla lobe to tube (0.9–1.0 versus approximately 0.8 in <italic><tp:taxon-name><tp:taxon-name-part taxon-name-part-type="genus" reg="Hedyotis">H.</tp:taxon-name-part><tp:taxon-name-part taxon-name-part-type="species" reg="caudatifolia">caudatifolia</tp:taxon-name-part></tp:taxon-name></italic>), and subglobose capsules (versus ellipsoid-oblong or ellipsoid in <italic><tp:taxon-name><tp:taxon-name-part taxon-name-part-type="genus" reg="Hedyotis">H.</tp:taxon-name-part><tp:taxon-name-part taxon-name-part-type="species" reg="caudatifolia">caudatifolia</tp:taxon-name-part></tp:taxon-name></italic>).</p></tp:treatment-sec><tp:treatment-sec sec-type="description" id="SECID0ENUBG"><title>Description.</title><p>Perennial woody subshrubs, 40–120 cm tall. <bold><italic>Stem</italic></bold> more or less tetragonal and decussately sulcate at juvenile internodes, becoming terete with age, purplish, puberulent, branched at upper part. <bold><italic>Leaves</italic></bold> opposite, 5–16 × 1.5–4 cm on main stem and 1.0–6.5 × 0.3–1.5 cm on lateral branches, ovate to lanceolate, coriaceous, dark green adaxially, greyish-green or sometimes purplish abaxially, both surfaces waxy, apex acute or subacute, base cuneate or shortly decurrent; petiole 5–15 mm long on main stem and 2–5 mm long on lateral branches, waxy or puberulent; midrib depressed adaxially and prominent abaxially, secondary veins usually 5–6 on each side, sometimes indistinct adaxially; <bold><italic>stipules</italic></bold> 4–10 × 3–6 mm, triangular, apex acute to acuminate, margin sparsely glandular serrate, puberulent abaxially. <bold><italic>Inflorescences</italic></bold> growing on long lateral branches, terminal and axillary in the upper nodes, 1.5–3.5 cm long, cymose or paniculate-cymose; inflorescence axes tetragonal, sulcate; peduncles 0.5–2.0 cm long; bracts ca. 1 mm long, subulate. <bold><italic>Flowers</italic></bold> heterostylous, pedicels 0.9–2.0 mm long. <bold><italic>Hypanthium</italic></bold> ca. 1 mm long, obconic to subglobose; lobes 4, ca. 0.9 × 0.9 mm, ovate-triangular, blunt or rounded at apex. <bold><italic>Corolla</italic></bold> white or purplish, tube 3.5–3.8 mm long, glabrous abaxially and densely or sparsely pubescent adaxially; lobes 4, 3.5–3.8 × 1.8–2.2 mm, ovate-triangular; stamens 4, anthers ca. 0.9 mm long; stigma bilobed, ca. 0.5 mm long, subglobose, papillate. <bold><italic>Long-styled flowers</italic></bold>: stamens included, filaments ca. 0.6 mm long, adnate to the middle part of corolla tube; style ca. 7.6 mm long, exserted, glabrous. <bold><italic>Short-styled flowers</italic></bold>: stamens exserted, filaments ca. 2.8 mm long, adnate to the throat of corolla tube; style ca. 2.7 mm long, included, glabrous. <bold><italic>Fruits</italic></bold> capsular, ca. 2.0 mm in diameter, subglobose, glabrous, dehiscent diplophragmously; seeds several, ca. 1 mm long, cymbiform, with reticulate surface. (Fig. <xref ref-type="fig" rid="F3">3A–C</xref>.)</p><fig id="F2" position="float" orientation="portrait"><object-id xmlns:xlink="http://www.w3.org/1999/xlink" content-type="doi" xlink:type="simple">10.3897/phytokeys.230.87675.figure2</object-id><object-id xmlns:xlink="http://www.w3.org/1999/xlink" content-type="arpha" xlink:type="simple">9FB62E6E-A69E-578B-8D97-EB268F11E1CB</object-id><label>Figure 2.</label><caption><p><italic><tp:taxon-name><tp:taxon-name-part taxon-name-part-type="genus" reg="Hedyotis">Hedyotis</tp:taxon-name-part><tp:taxon-name-part taxon-name-part-type="species" reg="longiramulis">longiramulis</tp:taxon-name-part></tp:taxon-name></italic> Y.D. Xu &amp; R.J. Wang <bold>A</bold> habit <bold>B</bold> habitat <bold>C</bold> inflorescences <bold>D</bold> part of stem (right) and its transverse section <bold>E</bold> adaxial (left) and abaxial (right) surgaces of leaf <bold>F</bold> Stipules <bold>G</bold> long-styled flower (left) and its longitudinal section (right) <bold>H</bold> short-styled flower (left) and its longitudinal section (right) <bold>I</bold> infructescence <bold>J</bold> diplophragmous capsule <bold>K</bold> dorsal (left) and ventral (right) view of seeds.</p></caption><graphic xmlns:xlink="http://www.w3.org/1999/xlink" xlink:href="phytokeys-230-271_article-87675__-g002.jpg" position="float" orientation="portrait" xlink:type="simple" id="oo_894172.jpg"><uri content-type="original_file" xlink:type="simple">https://binary.pensoft.net/fig/894172</uri></graphic></fig><fig id="F3" position="float" orientation="portrait"><object-id xmlns:xlink="http://www.w3.org/1999/xlink" content-type="doi" xlink:type="simple">10.3897/phytokeys.230.87675.figure3</object-id><object-id xmlns:xlink="http://www.w3.org/1999/xlink" content-type="arpha" xlink:type="simple">B3C766DF-65BA-51C6-BB16-497326621D54</object-id><label>Figure 3.</label><caption><p>Micromorphology of seed, pollen and leaf epidermis of <italic><tp:taxon-name><tp:taxon-name-part taxon-name-part-type="genus" reg="Hedyotis">Hedyotis</tp:taxon-name-part><tp:taxon-name-part taxon-name-part-type="species" reg="longiramulis">longiramulis</tp:taxon-name-part></tp:taxon-name></italic> using <abbrev xmlns:xlink="http://www.w3.org/1999/xlink" xlink:title="scanning electron microscopy" id="ABBRID0EAZBG" xlink:type="simple">SEM</abbrev><bold>A–C</bold> ventral view, dorsal view, and surface ornamentation of seeds, respectively <bold>D, G, E, H, F, I</bold> equatorial view, polar view, and reticulate ornamentation of pollen grains, respectively <bold>J–L</bold> leaf epidermis, adaxial and abaxial surfaces, and stomatal apparatus, respectively <bold>A–C, J–L</bold><italic>Yi-Da Xu &amp; Fan Su AP0138</italic><bold>D–F</bold><italic>Rui-Jiang Wang &amp; Yi-Da Xu 6540</italic>, long-styled flower <bold>G–I</bold><italic>Rui-Jiang Wang &amp; Yi-Da Xu 6541</italic>, short-styled flower.</p></caption><graphic xmlns:xlink="http://www.w3.org/1999/xlink" xlink:href="phytokeys-230-271_article-87675__-g003.jpg" position="float" orientation="portrait" xlink:type="simple" id="oo_894173.jpg"><uri content-type="original_file" xlink:type="simple">https://binary.pensoft.net/fig/894173</uri></graphic></fig></tp:treatment-sec><tp:treatment-sec sec-type="distribution" id="SECID0EN1BG"><title>Distribution and habitat.</title><p><italic><tp:taxon-name><tp:taxon-name-part taxon-name-part-type="genus" reg="Hedyotis">Hedyotis</tp:taxon-name-part><tp:taxon-name-part taxon-name-part-type="species" reg="longiramulis">longiramulis</tp:taxon-name-part></tp:taxon-name></italic> is only known from Yangchun City of Guangdong Province, China. It grows mainly in damp places under broad-leaved forests, sometimes on roadsides at the elevation of 500–700 m. The associated species are mainly (Hance ex Benth.) Krass. (<tp:taxon-name><tp:taxon-name-part taxon-name-part-type="family">Melastomataceae</tp:taxon-name-part></tp:taxon-name>), <italic><tp:taxon-name><tp:taxon-name-part taxon-name-part-type="genus" reg="Melastoma">Melastoma</tp:taxon-name-part><tp:taxon-name-part taxon-name-part-type="species" reg="sanguineum">sanguineum</tp:taxon-name-part></tp:taxon-name></italic> Sims (<tp:taxon-name><tp:taxon-name-part taxon-name-part-type="family">Melastomataceae</tp:taxon-name-part></tp:taxon-name>), <italic><tp:taxon-name><tp:taxon-name-part taxon-name-part-type="genus" reg="Dunnia">Dunnia</tp:taxon-name-part><tp:taxon-name-part taxon-name-part-type="species" reg="sinensis">sinensis</tp:taxon-name-part></tp:taxon-name></italic> Tutcher (<tp:taxon-name><tp:taxon-name-part taxon-name-part-type="family">Rubiaceae</tp:taxon-name-part></tp:taxon-name>), <italic><tp:taxon-name><tp:taxon-name-part taxon-name-part-type="genus" reg="Dicranopteris">Dicranopteris</tp:taxon-name-part><tp:taxon-name-part taxon-name-part-type="species" reg="ampla">ampla</tp:taxon-name-part></tp:taxon-name></italic> Ching &amp; P.S.Chiu (<tp:taxon-name><tp:taxon-name-part taxon-name-part-type="family">Gleicheniaceae</tp:taxon-name-part></tp:taxon-name>) and <italic><tp:taxon-name><tp:taxon-name-part taxon-name-part-type="genus" reg="Selaginella">Selaginella</tp:taxon-name-part><tp:taxon-name-part taxon-name-part-type="species" reg="doederleinii">doederleinii</tp:taxon-name-part></tp:taxon-name></italic> Hieron. (<tp:taxon-name><tp:taxon-name-part taxon-name-part-type="family">Selaginellaceae</tp:taxon-name-part></tp:taxon-name>).</p></tp:treatment-sec><tp:treatment-sec sec-type="phenology" id="SECID0ED4BG"><title>Phenology.</title><p>Flowering from late March to July, fruiting from August to October.</p></tp:treatment-sec><tp:treatment-sec sec-type="etymology" id="SECID0EI4BG"><title>Etymology.</title><p>The specific epithet “longiramulis” of the new species refers to its long lateral branches bearing many inflorescences.</p></tp:treatment-sec><tp:treatment-sec sec-type="Palynology" id="SECID0EX4BG"><title>Palynology.</title><p>The pollen grains of <italic><tp:taxon-name><tp:taxon-name-part taxon-name-part-type="genus" reg="Hedyotis">Hedyotis</tp:taxon-name-part><tp:taxon-name-part taxon-name-part-type="species" reg="longiramulis">longiramulis</tp:taxon-name-part></tp:taxon-name></italic> are monads, isopolar, spheroidal, 3-colporate; the tectum is a double microreticulum, with a psilate suprareticulum and a microechinate infrareticulum. The pollen size is 22.5 (20.2–25.1) × 21.5 (19.0–22.8) μm with P/E value 1.04 in long-styled flowers (Fig. <xref ref-type="fig" rid="F3">3D–F</xref>) and 27.1 (25.2–29.3) × 27.1 (25.1–28.7) μm with P/E value 1.00 in short-styled flowers (Fig. <xref ref-type="fig" rid="F3">3G–I</xref>).</p></tp:treatment-sec><tp:treatment-sec sec-type="Foliar epidermal anatomy" id="SECID0EU6BG"><title>Foliar epidermal anatomy.</title><p>The epidermal cells on the upper (Fig. <xref ref-type="fig" rid="F3">3J</xref>) and lower (Fig. <xref ref-type="fig" rid="F3">3K</xref>) surface of leaves of <italic><tp:taxon-name><tp:taxon-name-part taxon-name-part-type="genus" reg="Hedyotis">H.</tp:taxon-name-part><tp:taxon-name-part taxon-name-part-type="species" reg="longiramulis">longiramulis</tp:taxon-name-part></tp:taxon-name></italic> are irregularly polygonal, randomly arranged and have striated and papillate surface ornamentation, with the striations thickened at the middle of the periclinal walls, and the papillae conical, with granular ornamentation on the surface. The anticlinal walls are straight in epidermis cells of the upper leaf surface and undulate in those of the lower leaf surface.</p><p>The leaves of <italic><tp:taxon-name><tp:taxon-name-part taxon-name-part-type="genus" reg="Hedyotis">H.</tp:taxon-name-part><tp:taxon-name-part taxon-name-part-type="species" reg="longiramulis">longiramulis</tp:taxon-name-part></tp:taxon-name></italic> are hypostomatic, with the stomata randomly orientated over most of the lower surface. The stomata are paracytic, ca. 56.5 (51.4–63.4) × 42.8 (37.1–52.1) μm in size (Fig. <xref ref-type="fig" rid="F3">3L</xref>).</p></tp:treatment-sec><tp:treatment-sec sec-type="material" id="SECID0E6AAI"><title>Additional specimens examined</title><p><bold>(paratypes). China.</bold> Guangdong Province: Yangchun City, Guigang Town, Baichong Provincial Nature Reserve, roadside, 13 Sept. 1990, Nian Liu et al. 424 (IBSC); ibid., 18 May 1991, Nian Liu et al. 1735 (IBSC). Yangchun City, Bajia Town, Guangdong Ehuangzhang Provincial Nature Reserve, mountain land and valley, 24 Oct. 1957, Kui Liang 69692 (CANT); ibid., 23 Oct. 1957, Bao-Han Liang 89654 (CANT); ibid., 11 Oct. 1990, Nian Liu et al. 866 and 899 (IBSC); ibid., 11 May 2001, Hua-Gu Ye et al. 5629 (IBSC); ibid., 7 Apr. 2019, Xin-Xin Zhou et al. ZXX0026 (IBSC); ibid., 12 Aug. 2020, Dan Liang et al. WP1366 (IBSC); ibid., 10 Sept. 2020, Yi-Da Xu &amp; Fan Su AP0138 (IBSC); ibid., 9 Apr. 2021, Rui-Jiang Wang &amp; Yi-Da Xu 6541 (IBSC).</p></tp:treatment-sec><tp:treatment-sec sec-type="conservation status" id="SECID0EHBAI"><title>Conservation status assessment.</title><p>So far 10 subpopulations of <italic><tp:taxon-name><tp:taxon-name-part taxon-name-part-type="genus" reg="Hedyotis">Hedyotis</tp:taxon-name-part><tp:taxon-name-part taxon-name-part-type="species" reg="longiramulis">longiramulis</tp:taxon-name-part></tp:taxon-name></italic> were found in Yangchun City (<abbrev xmlns:xlink="http://www.w3.org/1999/xlink" xlink:title="area of occupancy" id="ABBRID0EYBAI" xlink:type="simple">AOO</abbrev> 40 km<sup>2</sup>, <abbrev xmlns:xlink="http://www.w3.org/1999/xlink" xlink:title="extent of occurrence" id="ABBRID0E5BAI" xlink:type="simple">EOO</abbrev> 758 km<sup>2</sup>), Guangdong Province, and their habitats are well protected. About 60 mature individuals were found in each of these subpopulations (within 2 × 2 km grid cells). We therefore estimated that there are at least 600 mature individuals in this area. According to the criteria D1 of IUCN Red List Categories and Criteria (IUCN 2022), the species can be assessed as “Vulnerable”. However, many other subpopulations of this species may be found in similar habitat nearby the vouchers’ localities in the nature reserves. Considering that this species has no economic uses and that there are no plausible threats since it occurs in two protected reserves, we recommend to evaluate it as “Least Concern”.</p></tp:treatment-sec></tp:taxon-treatment>
